# Supplementary material for: The Influence of Subjective Socioeconomic Status on Life Satisfaction: The Chain Mediating Role of Social Equity and Social Trust
Source: Int J Environ Res Public Health. 2022 Nov 25;19(23):15652. doi: 10.3390/ijerph192315652 (PMC9738263; doi:10.3390/ijerph192315652)
Supplement: Supplementary file 1 [file ijerph-19-15652-s001.zip]

Archive with 1 entries (1 files):
- ijerph-1996836-supplementary.pdf
